# Supplementary material for: Mutant WDR45 Leads to Altered Ferritinophagy and Ferroptosis in β-Propeller Protein-Associated Neurodegeneration
Source: Int J Mol Sci. 2022 Aug 23;23(17):9524. doi: 10.3390/ijms23179524 (PMC9455908; doi:10.3390/ijms23179524)
Supplement: Supplementary file 1 [file ijms-23-09524-s001.zip]

Archive with 1 entries (1 files):
- ijms-1862015-Supplementary Video S1.mp4
